# Supplementary material for: Comparison of surveillance-based metrics for the assessment and monitoring of disease detection: simulation study about type 2 diabetes
Source: BMC Med Res Methodol. 2017 Apr 11;17:54. doi: 10.1186/s12874-017-0328-2 (PMC5387346; doi:10.1186/s12874-017-0328-2)
Supplement: Additional file 1 — Scripts for the statistical software R. The zip-file contains the analysis for the simulation. For detailed instructions unzip the file and refer to the readme.txt file. (ZIP 4 kb) [file 12874_2017_328_MOESM1_ESM.zip]

Archive with 3 entries (3 files):
- main.R
- rates.R
- readme.txt
