# Supplementary material for: Comparison of surveillance-based metrics for the assessment and monitoring of disease detection: simulation study about type 2 diabetes
Source: BMC Med Res Methodol. 2017 Apr 11;17:54. doi: 10.1186/s12874-017-0328-2 (PMC5387346; doi:10.1186/s12874-017-0328-2)
Supplement: Additional file 1 — Scripts for the statistical software R. The zip-file contains the analysis for the simulation. For detailed instructions unzip the file and refer to the readme.txt file. (ZIP 4 kb) [file 12874_2017_328_MOESM1_ESM.zip › readme.txt]

Unpack all files into one folder, say "D:\myfolder\myRscripts". The folder 
contains at least these two files:

main.R
rates.R

The "main.R"-file is the script for usage in the R software. The other R-file contains 
subroutines loaded and called by the main script. Note that the working 
directory in R  must be "D:\myfolder\myRscripts". This can be done in R via the 
command setwd("D:/myfolder/myRscripts"). For writing the graphs of the paper, pls
ensure that ther is a subdirectory named "fig" (D:/myfolder/myRscripts/fig).
